# Supplementary material for: KRAS Mutation Subtypes and Their Association with Other Driver Mutations in Oncogenic Pathways
Source: Cells. 2024 Jul 19;13(14):1221. doi: 10.3390/cells13141221 (PMC11274496; doi:10.3390/cells13141221)
Supplement: Supplementary file 1 [file cells-13-01221-s001.zip]

Archive with 1 entries (1 files):
- cells-2838525-supplementary.pdf
